# Supplementary material for: Quadricuspid aortic valve with severe aortic regurgitation detected incidentally during pre-cardioversion imaging
Source: Eur Heart J Case Rep. 2026 Apr 21;10(5):ytag271. doi: 10.1093/ehjcr/ytag271 (PMC13158958; doi:10.1093/ehjcr/ytag271)
Supplement: ytag271_Supplementary_Data [file ytag271_supplementary_data.zip]

Archive with 4 entries (4 files):
- I.mov
- II.mov
- III.mov
- IV.mov
